# Supplementary material for: The Relationship between T1 Sagittal Angle and Sagittal Balance: A Retrospective Study of 119 Healthy Volunteers
Source: PLoS One. 2016 Aug 11;11(8):e0160957. doi: 10.1371/journal.pone.0160957 (PMC4981349; doi:10.1371/journal.pone.0160957)
Supplement: S1 File — (XLSX) [file pone.0160957.s001.xlsx]

## Sheet: Sheet1
Num	gender	age	T1tilt	maxTK	maxLL	SS	PT	PI	SVA	TPA	T1SPI
1	F	13	17	35	62	42	0	42	-22.5	-2	-2
3	M	35	25	38	54	42	2	44	17	0	-2
4	M	15	13	24	47	36	18	54	24.5	9	-9
5	F	28	15	25	44	31	7	38	-14.5	0	-7
6	F	57	13	29	59	44	23	67	19	20	-3
8	F	33	8	22	55	42	19	61	21.5	17	-2
9	F	14	15	27	54	42	1	43	8	4	3
11	F	49	17	40	59	36	13	49	17.5	3	-10
12	F	14	18	30	37	23	8	31	33	4	-4
14	M	23	19	32	53	40	20	60	23	17	-3
15	M	11	17	45	60	34	13	47	-11.5	4	-9
16	M	57	30	56	65	39	8	47	35.5	9	1
17	F	44	23	38	46	30	18	48	12	10	-8
18	F	13	21	44	59	37	4	41	-11.5	-6	-10
19	M	23	20	38	62	43	10	53	1.5	5	-5
20	M	19	17	35	51	34	6	40	11	7	1
21	M	21	26	41	56	40	20	60	21.5	15	-5
22	F	30	19	36	48	34	15	49	-4	4	-11
24	M	24	33	58	61	36	17	53	33	14	-3
26	F	14	15	37	52	30	19	49	-33	9	-10
27	F	13	20	31	40	28	9	37	11.5	2	-7
28	F	26	25	52	70	43	0	43	-17.5	5	5
29	F	15	19	39	40	22	10	32	14.5	6	-4
31	M	14	32	45	48	33	13	46	26	9	-4
32	F	13	25	46	47	24	4	28	-5	2	-2
33	M	34	20	31	36	26	17	43	-8	10	-7
35	M	26	15	38	68	45	5	50	-6	4	-1
36	M	50	22	71	88	41	10	51	-16	8	-2
39	M	20	11	32	54	34	11	45	-10	8	-3
47	M	20	26	47	78	57	12	69	-11.5	9	-3
50	F	50	20	37	51	34	7	41	13	4	-3
51	F	53	18	31	44	31	18	49	20.5	13	-5
54	F	37	17	37	52	34	14	48	-37	4	-10
55	M	25	22	34	44	32	24	56	24.5	11	-13
56	M	57	19	33	50	36	14	50	-1	9	-5
59	F	57	24	41	47	32	10	42	1.5	6	-4
60	F	37	12	26	47	34	6	40	-22	3	-3
61	M	35	29	36	40	33	8	41	9	4	-4
62	M	52	25	38	45	34	15	49	16	7	-8
63	F	26	29	57	75	45	2	47	-12	-5	-7
64	M	46	31	46	51	35	16	51	19	11	-5
65	M	19	12	21	42	32	10	42	13	6	-4
66	M	54	25	37	42	29	16	45	45	13	-3
67	M	28	23	32	44	36	18	54	22	12	-6
68	F	49	21	38	46	30	24	54	-16	15	-9
72	M	20	28	36	50	42	17	59	16	12	-5
73	M	22	22	35	47	34	14	48	-9.5	10	-4
76	M	33	17	36	46	28	12	40	0	7	-5
79	M	33	18	35	42	26	13	39	34.5	8	-5
81	M	20	18	31	52	40	17	57	7	13	-4
82	M	20	10	21	38	29	11	40	-9.5	0	-11
84	M	54	22	34	51	38	10	48	-34	2	-8
88	F	31	17	31	49	36	6	42	-4	0	-6
90	F	42	21	32	50	39	25	64	13	17	-8
91	M	39	20	27	24	17	12	29	33	13	1
92	F	47	20	35	43	29	21	50	22.5	12	-9
95	M	43	21	41	51	32	11	43	-11.5	3	-8
97	F	20	17	39	64	39	26	65	-30	13	-13
98	M	24	8	28	46	25	18	43	-57.5	6	-12
100	M	51	20	41	53	35	10	45	-19	5	-5
102	F	45	10	28	46	30	5	35	-14	0	-5
103	F	57	26	48	53	32	4	36	15	2	-2
106	F	33	16	31	43	28	17	45	-6.5	8	-9
108	M	57	22	42	58	39	6	45	-16.5	3	-3
111	M	34	18	32	52	37	23	60	-1.5	16	-7
115	M	37	8	23	55	42	15	57	-2.5	10	-5
116	M	49	21	45	75	53	11	64	-31.5	9	-2
119	F	39	25	41	46	30	20	50	-6.5	16	-4
121	M	20	24	43	45	28	9	37	14.5	9	0
122	F	41	24	39	52	39	7	46	11	7	0
123	F	18	15	22	42	34	5	39	-13.5	1	-4
124	M	43	17	31	43	30	9	39	5	8	-1
125	F	57	26	46	46	25	6	31	18.5	4	-2
126	M	34	18	39	46	26	3	29	-25.5	1	-2
128	M	53	19	42	59	36	6	42	5.5	3	-3
130	F	32	14	34	62	44	9	53	-37	0	-9
131	M	36	21	33	38	27	15	42	8.5	12	-3
132	M	36	20	30	51	42	15	57	21.5	14	-1
133	M	27	11	22	46	36	15	51	-19	8	-7
134	F	57	10	20	35	24	11	35	25	8	-3
135	F	22	26	36	41	30	8	38	-25	3	-5
140	M	21	17	22	46	43	16	59	20.5	13	-3
141	F	39	20	28	43	35	14	49	-26.5	7	-7
143	F	23	31	43	66	53	19	72	39	18	-1
144	F	54	22	37	52	38	16	54	36.5	13	-3
148	M	32	22	35	47	35	22	57	13	16	-6
149	M	40	18	32	41	27	16	43	16	14	-2
150	F	34	30	37	33	25	11	36	23	7	-4
151	M	47	15	30	39	26	12	38	14	7	-5
154	M	35	16	35	61	42	21	63	14	14	-7
155	F	55	30	42	45	32	22	54	30	19	-3
156	M	27	26	36	61	51	27	78	48	25	-2
157	F	23	21	41	55	36	12	48	-21	2	-10
160	M	28	12	21	33	25	15	40	4	11	-4
161	F	38	20	31	51	39	14	53	6	9	-5
162	F	31	17	41	52	27	24	51	-9	14	-10
163	F	49	21	32	44	33	21	54	19	18	-3
165	F	58	18	26	41	33	5	38	-4	4	-1
169	M	43	10	31	49	26	13	39	-29	5	-8
170	F	56	23	44	47	28	11	39	4	9	-2
172	M	38	10	25	45	31	17	48	-35	6	-11
179	M	27	17	29	38	25	11	36	-24	5	-6
181	M	26	22	41	54	35	14	49	-9	14	0
182	M	52	21	30	52	41	15	56	0	10	-5
183	F	26	16	32	45	29	19	48	-14	12	-7
186	M	42	25	38	43	31	15	46	29	13	-2
191	F	54	32	52	65	45	19	64	49	18	-1
194	F	19	31	42	50	39	22	61	33	17	-5
198	M	58	16	43	58	30	1	31	6	-3	-4
199	F	29	11	32	50	30	19	49	-23	8	-11
202	F	38	19	35	49	30	24	54	-11	16	-8
204	M	32	22	42	57	36	14	50	31	12	-2
206	F	55	21	47	58	32	7	39	6	5	-2
210	F	25	5	23	43	24	12	36	-34	5	-7
211	F	49	20	39	42	26	14	40	17	13	-1
213	F	32	19	33	54	39	-2	37	-29	-3	-1
215	F	41	20	31	48	37	16	53	17	15	-1
216	F	17	24	43	61	42	1	43	-19	2	1
217	M	19	18	24	41	35	16	51	9	13	-3
